# Supplementary material for: Ipragliflozin attenuates non-alcoholic steatohepatitis development in an animal model
Source: PLoS One. 2022 Feb 22;17(2):e0261310. doi: 10.1371/journal.pone.0261310 (PMC8863244; doi:10.1371/journal.pone.0261310)
Supplement: S1 File — (XLSX) [file pone.0261310.s008.xlsx]

## Sheet: AST
AST
Control Group	Ipragliflozin Group
80	54
82	64
153	52
142	95
122	99
90	71
92	98
85	88

## Sheet: ALT
ALT
Control Group	Ipragliflozin Group
22	10
27	15
35	12
23	15
41	13
25	17
20	18
18	19

## Sheet: ALP
ALP
Control Group	Ipragliflozin Group
158	108.5
156	133
176	155
215	162
220	169
187	211
191	188
205	193

## Sheet: FBS
FBS
Control Group	Ipragliflozin Group
600	543
600	383
418	555
600	512
420	458
500	496
452	519
611	578

## Sheet: BW
	Control								SGLT2I
1W	4.4	4.3	4.4	4.2	4.3	3.6	4	4.1	4.3	4.6	4.6	4	3.2	4.1	4.2	4
2W	6.6	5.5	6.4	6.5	6.6	6.4	6	7	6.7	6.3	7.3	7	5.5	6.4	6.2	7
3W	7.4	5.7	6.4	9.3	7.7	8.4	7.2	6.4	7	8.1	8.7	8.2	8.5	8	6.5	7
4W	11.2	13.2	13.1	12.3	10.1	10.6	9.5	10.2	8.8	13.1	10.2	11.5	11.4	11	9.6	10
5W	15.2	16.1	16.1	15.2	12.9	13.5	16.6	14.7	12.8	16.2	15.4	15.8	14.4	14.6	14.6	14
6W	19.2	18.2	17.2	17.2	18.3	14.2	16.4	15.2	16	17.6	17.5	16.8	16.8	14.8	15.4	18.6
7W	19.6	19.7	19.2	18.7	21.2	16.2	17	16.5	18.5	19	18.9	17.2	18.2	15	16.2	19
8W	20.2	23.6	20.5	20.2	21.6	18.2	18.6	16.9	20.2	20.2	19.8	18.3	20.1	15.1	16.8	19.1
9W	21.2	25.1	23.9	21.3	22.2	21.5	19.3	17.2	21	21.7	20.2	20.2	21.3	17.8	18.3	20.1
