# Supplementary material for: Ipragliflozin attenuates non-alcoholic steatohepatitis development in an animal model
Source: PLoS One. 2022 Feb 22;17(2):e0261310. doi: 10.1371/journal.pone.0261310 (PMC8863244; doi:10.1371/journal.pone.0261310)
Supplement: S2 File — (XLSX) [file pone.0261310.s009.xlsx]

## Sheet: Steatosis
Steatosis (3 pictures/mouse)
Control	SGLT2 inhibitor
2	0
1	0
2	1
1	1
1	0
1	1
1	1
1	0
1	0
1	1
3	1
3	1
3	0
2	0
3	1
3	2
3	2
3	2
2	2
3	2
1	1
1	1
1	1
1	1

## Sheet: Inflammation
Inflammation (3 pictures/mouse)
Control	SGLT2 inhibitor
1	1
1	1
1	1
1	1
1	1
1	0
1	0
1	1
1	1
1	0
3	0
3	0
3	1
3	1
3	0
3	0
3	1
3	0
3	1
3	0
2	2
2	2
1	1
2	2

## Sheet: F4.80
Inflammation (F4/80) (3 pictures/mouse)
Control	SGLT2 inhibitor
1	1
1	1
2	1
1	1
1	1
1	0
2	0
1	1
1	0
1	0
3	0
3	0
3	1
3	1
3	0
3	0
3	1
3	0
3	1
3	0
2	1
2	1
1	1
2	1

## Sheet: Ballooning
Ballooning (3 pictures/mouse)
Control	SGLT2 inhibitor
1	1
1	1
2	1
1	1
1	1
1	1
1	1
1	1
1	0
1	0
2	0
2	1
2	0
2	1
2	1
2	1
2	1
2	2
2	1
2	1
1	1
1	1
0	0
1	0
