# Supplementary material for: Ipragliflozin attenuates non-alcoholic steatohepatitis development in an animal model
Source: PLoS One. 2022 Feb 22;17(2):e0261310. doi: 10.1371/journal.pone.0261310 (PMC8863244; doi:10.1371/journal.pone.0261310)
Supplement: S3 File — (XLSX) [file pone.0261310.s010.xlsx]

## Sheet: Sheet1
Area of fibrosis (3 field/mouse)
Control	SGLT2 inhibitor
70968	17543
25510	10943
47180	8559
15175	21974
7537	13566
14292	5114
20909	8480
77756	6314
41208	3760
101457	40321
110377	66498
40288	39927
52460	35914
20196	21911
18510	13699
12355	9430
22345	17877
32134	28997
26455	24578
45675	43432
23453	22432
15432	14321
24435	25567
32453	31035
