# Supplementary material for: Ipragliflozin attenuates non-alcoholic steatohepatitis development in an animal model
Source: PLoS One. 2022 Feb 22;17(2):e0261310. doi: 10.1371/journal.pone.0261310 (PMC8863244; doi:10.1371/journal.pone.0261310)
Supplement: S4 File — (XLSX) [file pone.0261310.s011.xlsx]

## Sheet: Sod2
Control	Ipragliflozin
0.2249	4.1487
2.9418	3.5785
1.3614	5.061
0.5686	1.4784
1.9525	1.7511
1.8012	2.1512
1.0031	1.7299
1.3012	1.6951

## Sheet: Catalase
Control	Ipragliflozin
0.3347	3.8628
3.1516	2.5504
1.0889	4.5011
0.5762	1.8319
1.5102	2.103
2.4812	2.3012
2.2911	3.1011
2.3012	1.9301

## Sheet: TNFa
Control	Ipraglaflozin
4.0061	0.248
2.0027	2.2614
2.1668	1.2432
3.1957	1.1667
6.8085	1.228
5.5011	2.1011
4.3012	1.8012
3.9013	1.9011

## Sheet: Il1b
Control	Ipraglaflozin
3.9197	0.2487
1.8233	0.9539
1.114	0.7899
1.5212	0.9489
2.581	1.2012
2.2012	0.8011
2.5012	1.1012
1.7011	0.7011
