# Supplementary material for: Ipragliflozin attenuates non-alcoholic steatohepatitis development in an animal model
Source: PLoS One. 2022 Feb 22;17(2):e0261310. doi: 10.1371/journal.pone.0261310 (PMC8863244; doi:10.1371/journal.pone.0261310)
Supplement: S7 File — (XLSX) [file pone.0261310.s014.xlsx]

## Sheet: Sheet1
Control	Ipragliflozin
1.1	1.2
1.3	1.2
1.1	1.21
1.1	1.37
1.1	1.19
1.1	1.18
1.2	1.2
1.05	1.1
1.1	1.2
