# Supplementary material for: Ipragliflozin attenuates non-alcoholic steatohepatitis development in an animal model
Source: PLoS One. 2022 Feb 22;17(2):e0261310. doi: 10.1371/journal.pone.0261310 (PMC8863244; doi:10.1371/journal.pone.0261310)
Supplement: S8 File — (XLSX) [file pone.0261310.s015.xlsx]

## Sheet: Sheet1
Control	Ipragliflozin
3	1
4	2
2	2
2	3
4	2
3	1
2	2
2	2
