# Supplementary material for: Ipragliflozin attenuates non-alcoholic steatohepatitis development in an animal model
Source: PLoS One. 2022 Feb 22;17(2):e0261310. doi: 10.1371/journal.pone.0261310 (PMC8863244; doi:10.1371/journal.pone.0261310)
Supplement: S9 File — (XLSX) [file pone.0261310.s016.xlsx]

## Sheet: Sheet1
p21mRNA expression in small intestinal cancer cell line
Control	100nM	500nM
1.1623	7.1701	3.2332
0.89316	7.0128	2.6944
0.9632	7.1304	2.7056
